# Supplementary material for: Two RhoGEF isoforms with distinct localisation control furrow position during asymmetric cell division
Source: Nat Commun. 2023 Jun 2;14:3209. doi: 10.1038/s41467-023-38912-9 (PMC10238489; doi:10.1038/s41467-023-38912-9)
Supplement: Supplementary file 9 — Source Data [file 41467_2023_38912_MOESM9_ESM.zip › SD1.xlsx]

## Sheet: raw data
Figure 1c						Figure 1e			Figure 1f
WT line san (normalized gray values)			pblMS line scan (normalized gray values)			WT myosin polar cortex enrichment	pblMS myosin polar cortex enrichment			WT % ingression																								pblMS % ingression
X	Y		X	Y		1.365	0		time from anaphase onset	cell 1	cell 2	cell 3	cell 4	cell 5	cell 6	cell 7	cell 8	cell 9	cell 10	cell 11	cell 12	cell 13	cell 14	cell 15	cell 16	cell 17	cell 18	cell 19	cell 20	cell 21	cell 22	cell 23	mean	cell 1	cell 2	cell 3	cell 4	cell 5	cell 6	cell 7	cell 8	cell 9	cell 10	cell 11	cell 12	cell 13	cell 14	cell 15	cell 16
0	0.102128		0	0		1.422	0.167		0	0	0	0	0	0	0	0	0	0	0	0	0	0	0	0	0	0	0	0	0	0	0	0	0	0	0	0	0	0	0	0	0	0	0	0	0	0	0	0	0
0.00401606	0.204255		0.00401606	0.0633484		1.921	0.163		20	0	7	0	0	0	1	0	0	0	0	0	0	0	2	0	0	0	0	0	1	4	0	0	0.652174	1	0	2	1	0	0	0	0	4	0	0	0	1	0	0	4
0.00803213	0.208511		0.00803213	0.0497738		1.296	0		40	4	12	4	4	6	4	1	3	0	3	0	0	0	2	0	0	0	0	0	3	5	1	1	2.30435	3	1	5	1	0	0	0	2	6	0	0	0	2	0	0	4
0.0120482	0.161702		0.0120482	0		1.152	0.07		60	8	20	13	10	12	9	5	22	-1	6	0	2	0	4	4	0	0	3	2	9	8	4	4	6.26087	6	3	14	15	8	4	1	4	10	4	3	1	6	5	7	7
0.0160643	0.110638		0.0160643	0.0135747		1.352	0		80	15	36	39	25	24	14	18	42	4	11	3	9	0	7	14	8	3	7	8	26	15	16	11	15.4348	15	11	43	41	26	13	6	8	21	5	7	19	7	6	23	10
0.0200803	0.0893617		0.0200803	0.0769231		1.317	0		100	33	49	53	37	36	26	36	56	20	17	4	25	5	23	29	18	6	19	14	40	29	29	28	27.4783	28	27	58	56	49	28	20	21	25	14	13	47	12	21	45	16
0.0240964	0.0297872		0.0240964	0.0542986		1.192	0		120	48	59	59	52	46	34	51	68	43	29	10	49	10	42	46	31	12	33	31	50	46	43	45	40.7391	40	38	73	69	65	41	30	36	41	23	22	58	21	34	66	22
0.0281124	0.00425532		0.0281124	0.0316742		1.113	0.081		140	58	67	67	59	53	56	63	77	54	39	16	57	22	61	63	38	20	50	45	58	63	54	56	52	50	45	78	77	74	55	45	51	57	36	35	66	30	46	78	31
0.0321285	0.0893617		0.0321285	0.0271493		1.083	0		160	69	76	80	74	61	69	76	85	65	46	24	65	35	65	72	52	27	62	52	66	71	67	61	61.7391	59	57	82	81	82	68	59	64	70	45	51	74	41	59	84	43
0.0361446	0.0723404		0.0361446	0		0.632	0		180	78	83	89	81	71	79	85	91	71	54	32	73	44	72	77	68	35	67	63	73	75	72	68	69.6087	69	70	86	84	89	80	68	74	75	58	65	80	56	68	93	54
0.0401606	0.0425532		0.0401606	0		0.8	0.481		200	85	92	94	89	79	87	90	94	80	60	38	81	57	79	82	74	44	71	68	79	80	80	73	76.3478	77	78	92	88	93	88	77	82	78	66	73	88	65	74	96	62
0.0441767	0.13617		0.0441767	0		1.742	0		220	90	93	96	91	83	90	90	97	86	65	44	86	59	85	89	79	54	78	74	85	85	84	77	80.8696	85	82	92	92	95	92	85	87	85	72	78	92	72	81	99	72
0.0481928	0.0765957		0.0481928	0.0226244		1.311	0.172		240	95	94	97	93	87	93	93	98	90	70	56	90	66	87	91	81	60	82	80	89	92	87	81	84.8696	90	88	95	96	96	95	91	90	89	77	83	94	78	89	100	78
0.0522088	0.093617		0.0522088	0		1.848	0.108		260	96	96	98	94	91	94	96	98	93	77	62	92	72	89	93	87	63	86	86	92	94	90	84	87.9565	94	91	96	97	98	97	94	93	91	83	86	97	83	90	100	81
0.0562249	0.0638298		0.0562249	0		1.342	0		280	97	96	99	96	93	96	98	98	94	85	72	94	79	92	96	89	68	91	86	94	95	92	87	90.7391	95	94	98	98	99	99	95	95	94	87	88	98	86	93	100	85
0.060241	0.144681		0.060241	0		1.557	0.049		300	98	98	100	99	95	97	98	99	95	88	79	95	88	95	98	91	75	95	90	96	96	94	91	93.4783	97	96	98	99	99	100	98	96	95	90	91	100	90	95	100	89
0.064257	0.157447		0.064257	0.0452489		2.135	0		320	99	98	100	98	96	99	99	99	96	90	86	95	88	96	98	92	80	96	93	97	97	96	94	94.8696	99	97	99	99	100	100	99	98	96	92	93	100	93	97	100	93
0.0682731	0.0978723		0.0682731	0.0226244		1.319	0		340	99	99	100	98	97	99	100	100	96	93	91	98	91	96	99	94	82	97	95	97	97	97	96	96.1304	99	98	99	100	100	100	100	99	98	94	95	100	95	99	100	95
0.0722892	0.182979		0.0722892	0.0633484		1.402	0		360	100	99	100	98	98	99	100	100	97	96	93	98	92	97	99	95	84	98	96	98	99	99	97	97.0435	99	99	99	100	100	100	100	99	98	94	97	100	96	99	100	96
0.0763052	0.165957		0.0763052	0.0316742		1.562	0		380	100	99	100	98	99	99	100	100	99	97	95	99	95	97	99	97	89	98	98	99	100	99	99	98.0435	99	99	100	100	100	100	100	99	99	99	98	100	97	99	100	98
0.0803213	0.182979		0.0803213	0.0180995		2.938	0.017		400	100	99	100	99	99	99	100	100	99	99	97	99	97	98	100	97	92	99	98	99	100	100	99	98.6522	100	100	100	100	100	100	100	99	99	99	98	100	97	99	100	100
0.0843373	0.217021		0.0843373	0		2.335	0		420	100	99	100	99	99	99	100	100	99	100	97	99	98	98	100	98	93	99	99	100	100	100	100	98.9565	100	100	100	100	100	100	100	99	99	99	98	100	98	99	100	100
0.0883534	0.251064		0.0883534	0		2.304	0.142		440	100	100	100	99	100	99	100	100	99	100	97	100	99	99	100	99	96	99	99	100	100	100	100	99.3478	100	100	100	100	100	100	100	99	100	99	99	100	99	100	100	100
0.0923695	0.208511		0.0923695	0		1.773	0.323		460	100	100	100	99	100	100	100	100	100	100	98	100	99	99	100	99	98	100	99	100	100	100	100	99.6087	100	100	100	100	100	100	100	99	100	100	99	100	99	100	100	100
0.0963855	0.165957		0.0963855	0.0769231		2.022	0.317		480	100	100	100	99	100	100	100	100	100	100	98	100	99	99	100	100	98	100	100	100	100	100	100	99.6957	100	100	100	100	100	100	100	99	100	100	99	100	100	100	100	100
0.100402	0.148936		0.100402	0.0497738		1.179	0.041
0.104418	0.187234		0.104418	0.0633484		1.816	0.026
0.108434	0.170213		0.108434	0.0316742		1.672	0
0.11245	0.238298		0.11245	0.0271493		2.441	0
0.116466	0.204255		0.116466	0.00452489		1.434	0.047
0.120482	0.323404		0.120482	0.0497738		1.464
0.124498	0.297872		0.124498	0.0497738		0.99
0.128514	0.182979		0.128514	0.040724		1.589
0.13253	0.157447		0.13253	0		1.637
0.136546	0.12766		0.136546	0		2.204
0.140562	0.293617		0.140562	0.00904977
0.144578	0.357447		0.144578	0.0361991
0.148594	0.302128		0.148594	0		Mann and Whitney two-tailed test
0.15261	0.280851		0.15261	0		pblMS
0.156627	0.285106		0.156627	0.0271493		vs
0.160643	0.234043		0.160643	0.081448		WT
0.164659	0.259574		0.164659	0.081448		P<0,000000000000001
0.168675	0.26383		0.168675	0.040724
0.172691	0.297872		0.172691	0
0.176707	0.280851		0.176707	0
0.180723	0.285106		0.180723	0
0.184739	0.27234		0.184739	0
0.188755	0.217021		0.188755	0
0.192771	0.153191		0.192771	0
0.196787	0.140426		0.196787	0.00904977
0.200803	0.165957		0.200803	0.0723982
0.204819	0.153191		0.204819	0.0271493
0.208835	0.217021		0.208835	0.0633484
0.212851	0.306383		0.212851	0
0.216867	0.26383		0.216867	0
0.220884	0.174468		0.220884	0
0.2249	0.131915		0.2249	0
0.228916	0.119149		0.228916	0
0.232932	0.170213		0.232932	0
0.236948	0.195745		0.236948	0
0.240964	0.157447		0.240964	0
0.24498	0.285106		0.24498	0
0.248996	0.251064		0.248996	0
0.253012	0.246809		0.253012	0
0.257028	0.47234		0.257028	0.0452489
0.261044	0.361702		0.261044	0
0.26506	0.165957		0.26506	0
0.269076	0.238298		0.269076	0
0.273092	0.195745		0.273092	0.0316742
0.277108	0.13617		0.277108	0.0271493
0.281124	0.187234		0.281124	0
0.285141	0.140426		0.285141	0
0.289157	0.161702		0.289157	0
0.293173	0.144681		0.293173	0
0.297189	0.361702		0.297189	0
0.301205	0.348936		0.301205	0
0.305221	0.255319		0.305221	0
0.309237	0.123404		0.309237	0
0.313253	0.0851064		0.313253	0
0.317269	0.144681		0.317269	0
0.321285	0.102128		0.321285	0
0.325301	0.0638298		0.325301	0
0.329317	0.0680851		0.329317	0
0.333333	0.148936		0.333333	0
0.337349	0.161702		0.337349	0
0.341365	0.208511		0.341365	0
0.345382	0.182979		0.345382	0
0.349398	0.174468		0.349398	0
0.353414	0.178723		0.353414	0
0.35743	0.246809		0.35743	0
0.361446	0.382979		0.361446	0
0.365462	0.306383		0.365462	0
0.369478	0.251064		0.369478	0
0.373494	0.204255		0.373494	0
0.37751	0.285106		0.37751	0
0.381526	0.387234		0.381526	0
0.385542	0.268085		0.385542	0
0.389558	0.323404		0.389558	0
0.393574	0.357447		0.393574	0
0.39759	0.285106		0.39759	0
0.401606	0.319149		0.401606	0
0.405622	0.310638		0.405622	0
0.409639	0.310638		0.409639	0
0.413655	0.306383		0.413655	0
0.417671	0.442553		0.417671	0
0.421687	0.434043		0.421687	0
0.425703	0.365957		0.425703	0
0.429719	0.340426		0.429719	0
0.433735	0.280851		0.433735	0
0.437751	0.212766		0.437751	0.00904977
0.441767	0.259574		0.441767	0
0.445783	0.229787		0.445783	0
0.449799	0.289362		0.449799	0
0.453815	0.217021		0.453815	0
0.457831	0.217021		0.457831	0
0.461847	0.225532		0.461847	0
0.465863	0.178723		0.465863	0
0.46988	0.170213		0.46988	0
0.473896	0.178723		0.473896	0
0.477912	0.191489		0.477912	0
0.481928	0.242553		0.481928	0.0316742
0.485944	0.314894		0.485944	0.0633484
0.48996	0.391489		0.48996	0
0.493976	0.455319		0.493976	0
0.497992	0.421277		0.497992	0
0.502008	0.446809		0.502008	0
0.506024	0.293617		0.506024	0
0.51004	0.276596		0.51004	0
0.514056	0.302128		0.514056	0
0.518072	0.314894		0.518072	0
0.522088	0.365957		0.522088	0
0.526104	0.340426		0.526104	0
0.53012	0.348936		0.53012	0
0.534137	0.365957		0.534137	0
0.538153	0.4		0.538153	0
0.542169	0.361702		0.542169	0.00452489
0.546185	0.442553		0.546185	0.0180995
0.550201	0.442553		0.550201	0
0.554217	0.408511		0.554217	0
0.558233	0.404255		0.558233	0
0.562249	0.459574		0.562249	0
0.566265	0.582979		0.566265	0
0.570281	0.617021		0.570281	0
0.574297	0.668085		0.574297	0
0.578313	0.6		0.578313	0
0.582329	0.651064		0.582329	0
0.586345	0.719149		0.586345	0
0.590361	0.693617		0.590361	0
0.594378	0.629787		0.594378	0
0.598394	0.595745		0.598394	0
0.60241	0.578723		0.60241	0
0.606426	0.651064		0.606426	0
0.610442	0.612766		0.610442	0
0.614458	0.604255		0.614458	0.0226244
0.618474	0.625532		0.618474	0.0588235
0.62249	0.655319		0.62249	0.0271493
0.626506	0.697872		0.626506	0
0.630522	0.714894		0.630522	0
0.634538	0.6		0.634538	0.104072
0.638554	0.693617		0.638554	0.081448
0.64257	0.774468		0.64257	0
0.646586	0.893617		0.646586	0
0.650602	0.978723		0.650602	0
0.654618	1		0.654618	0
0.658635	0.978723		0.658635	0
0.662651	0.944681		0.662651	0.0361991
0.666667	0.906383		0.666667	0.0904977
0.670683	0.804255		0.670683	0.0497738
0.674699	0.902128		0.674699	0.217195
0.678715	0.92766		0.678715	0.144796
0.682731	0.821277		0.682731	0.19457
0.686747	0.680851		0.686747	0.18552
0.690763	0.540426		0.690763	0.0995475
0.694779	0.417021		0.694779	0.0859729
0.698795	0.476596		0.698795	0.0859729
0.702811	0.365957		0.702811	0.122172
0.706827	0.412766		0.706827	0.221719
0.710843	0.455319		0.710843	0.475113
0.714859	0.404255		0.714859	0.574661
0.718876	0.391489		0.718876	0.588235
0.722892	0.378723		0.722892	0.502262
0.726908	0.370213		0.726908	0.461538
0.730924	0.331915		0.730924	0.461538
0.73494	0.289362		0.73494	0.466063
0.738956	0.276596		0.738956	0.59276
0.742972	0.246809		0.742972	0.651584
0.746988	0.187234		0.746988	0.687783
0.751004	0.174468		0.751004	0.714932
0.75502	0.131915		0.75502	0.791855
0.759036	0.0425532		0.759036	0.841629
0.763052	0.0680851		0.763052	0.692308
0.767068	0.119149		0.767068	0.800905
0.771084	0.12766		0.771084	0.728507
0.7751	0.093617		0.7751	0.918552
0.779116	0.153191		0.779116	0.873303
0.783133	0.208511		0.783133	1
0.787149	0.306383		0.787149	1
0.791165	0.276596		0.791165	0.995475
0.795181	0.33617		0.795181	1
0.799197	0.212766		0.799197	0.945701
0.803213	0.204255		0.803213	0.755656
0.807229	0.123404		0.807229	0.488688
0.811245	0.0808511		0.811245	0.307692
0.815261	0.106383		0.815261	0.144796
0.819277	0.191489		0.819277	0.040724
0.823293	0.195745		0.823293	0
0.827309	0.217021		0.827309	0
0.831325	0.280851		0.831325	0
0.835341	0.319149		0.835341	0
0.839357	0.378723		0.839357	0
0.843373	0.348936		0.843373	0
0.84739	0.246809		0.84739	0
0.851406	0.204255		0.851406	0
0.855422	0.182979		0.855422	0
0.859438	0.234043		0.859438	0
0.863454	0.208511		0.863454	0
0.86747	0.285106		0.86747	0
0.871486	0.289362		0.871486	0
0.875502	0.238298		0.875502	0
0.879518	0.217021		0.879518	0
0.883534	0.165957		0.883534	0
0.88755	0.123404		0.88755	0
0.891566	0.0638298		0.891566	0
0.895582	0.0893617		0.895582	0
0.899598	0.093617		0.899598	0
0.903614	0.161702		0.903614	0
0.907631	0.302128		0.907631	0
0.911647	0.32766		0.911647	0
0.915663	0.319149		0.915663	0
0.919679	0.361702		0.919679	0
0.923695	0.259574		0.923695	0
0.927711	0.182979		0.927711	0
0.931727	0.161702		0.931727	0
0.935743	0.140426		0.935743	0
0.939759	0.148936		0.939759	0
0.943775	0.187234		0.943775	0
0.947791	0.182979		0.947791	0
0.951807	0.161702		0.951807	0
0.955823	0.187234		0.955823	0
0.959839	0.148936		0.959839	0
0.963855	0.221277		0.963855	0
0.967871	0.251064		0.967871	0
0.971888	0.289362		0.971888	0
0.975904	0.212766		0.975904	0
0.97992	0.204255		0.97992	0
0.983936	0.182979		0.983936	0
0.987952	0.212766		0.987952	0
0.991968	0.174468		0.991968	0
0.995984	0.208511		0.995984	0
1	0.208511		1	0
[truncated: 199 more columns]
